# Supplementary material for: RNGU-NET: a novel efficient approach in Segmenting Tuberculosis using chest X-Ray images
Source: PeerJ Comput Sci. 2024 Feb 5;10:e1780. doi: 10.7717/peerj-cs.1780 (PMC10909175; doi:10.7717/peerj-cs.1780)
Supplement: Supplemental Information 1 [file peerj-cs-10-1780-s001.py]

# In[3]:

#Thes code includes U-NET, U-NET+RESNET, RGNU-NET architecture

import numpy as np 
import tensorflow as tf
import pandas as pd
from tqdm import tqdm
import os
from cv2 import imread, createCLAHE
import cv2
from glob import glob
get_ipython().run_line_magic('matplotlib', 'inline')
import matplotlib.pyplot as plt

import tensorflow as tf
import tensorflow.keras
from tensorflow.keras.models import *
from tensorflow.keras.layers import *
from tensorflow.keras.optimizers import *
from tensorflow.keras import backend as K
from tensorflow.keras.preprocessing.image import ImageDataGenerator
from tensorflow.keras.callbacks import ModelCheckpoint, LearningRateScheduler


image_path = os.path.join("D:\\lungseg\\Lung Segmentation\\", "CXR_png")
mask_path = os.path.join("D:\\lungseg\\Lung Segmentation\\","masks/")


images = os.listdir(image_path)
mask = os.listdir(mask_path)
mask = [fName.split(".png")[0] for fName in mask]
image_file_name = [fName.split("_mask")[0] for fName in mask]


check = [i for i in mask if "mask" in i]
print("Total mask that has modified name:",len(check))


testing_files = set(os.listdir(image_path)) & set(os.listdir(mask_path))
training_files = check


def Hist(image):
    H = np.zeros((256, 1))
    s = image.shape
    for i in range(s[0]):
        for j in range(s[1]):
            k = image[i, j]
            H[k, 0] = H[k, 0] + 1
    return H


def DHE(image):
    histg = Hist(image)
    s = image.shape
    x = histg.reshape(1, 256)
    y = np.array([])
    y = np.append(y, x[0, 0])

    for i in range(255):
        k = x[0, i + 1] + y[i]
        y = np.append(y, k)
    
    y = np.round((y / (s[0] * s[1])) * (256 - 1))
    for i in range(s[0]):
        for j in range(s[1]):
            k = image[i, j]
            image[i, j] = y[k]
    return image


def getData(X_shape, flag = "test"):
    im_array = []
    mask_array = []
    shape = (X_shape, X_shape)
    # X_shape = image_size
    if flag == "test":
        for i in tqdm(testing_files): 
            
            # im.shape = (X_shape, X_shape, 1)
            im = cv2.imread(os.path.join(image_path, i))
            im = cv2.resize(im, shape)
            im = cv2.cvtColor(im, cv2.COLOR_BGR2GRAY)
            im = cv2.convertScaleAbs(im, alpha=1.3, beta=-20)
            im = DHE(im)
            # mask.shape = (X_shape, X_shape, 1)
            mask = cv2.imread(os.path.join(mask_path, i))
            mask = cv2.resize(mask, shape)[:, :, 0]
            
            im_array.append(im)
            mask_array.append(mask)
    
    if flag == "train":
        for i in tqdm(training_files): 
            
            # im.shape = (X_shape, X_shape, 1)
            im = cv2.imread(os.path.join(image_path, i.split("_mask")[0] + ".png"))
            im = cv2.resize(im, shape)
            im = cv2.cvtColor(im, cv2.COLOR_BGR2GRAY)
            im = cv2.convertScaleAbs(im, alpha=1.3, beta=-20)
            im = DHE(im)
            # mask.shape = (X_shape, X_shape, 1)
            mask = cv2.imread(os.path.join(mask_path, i + ".png"))
            mask = cv2.resize(mask, shape)[:, :, 0]
            
            im_array.append(im)
            mask_array.append(mask)
    # return list
    return im_array, mask_array
    
def residual_block(blockInput, num_filters=32):
    x = BatchNormalization()(blockInput)
    x = Activation(ACTIVATION)(x)
    x = convolution_block(x, num_filters, (3,3) )
    x = convolution_block(x, num_filters, (3,3), activation=False, bn=False)
    x = Add()([x, blockInput])
    return x
 #residual convolutional block
def res_conv_block(x, kernelsize, filters, dropout, batchnorm=False):
    conv1 = layers.Conv2D(filters, (kernelsize, kernelsize), kernel_initializer='he_normal', padding='same')(x)
    if batchnorm is True:
        conv1 = layers.BatchNormalization(axis=3)(conv1)
    conv1 = layers.Activation('relu')(conv1)    
    conv2 = layers.Conv2D(filters, (kernelsize, kernelsize), kernel_initializer='he_normal', padding='same')(conv1)
    if batchnorm is True:
        conv2 = layers.BatchNormalization(axis=3)(conv2)
        conv2 = layers.Activation("relu")(conv2)
    if dropout > 0:
        conv2 = layers.Dropout(dropout)(conv2)
        
    #skip connection    
    shortcut = layers.Conv2D(filters, kernel_size=(1, 1), kernel_initializer='he_normal', padding='same')(x)
    if batchnorm is True:
        shortcut = layers.BatchNormalization(axis=3)(shortcut)
    shortcut = layers.Activation("relu")(shortcut)
    respath = layers.add([shortcut, conv2])       
    return respath


#gating signal for attention unit
def gatingsignal(input, out_size, batchnorm=False):
    x = layers.Conv2D(out_size, (1, 1), padding='same')(input)
    if batchnorm:
        x = layers.BatchNormalization()(x)
    x = layers.Activation('relu')(x)
    return x

#attention unit/block based on soft attention
def attention_block(x, gating, inter_shape):
    shape_x = K.int_shape(x)
    shape_g = K.int_shape(gating)
    theta_x = layers.Conv2D(inter_shape, (2, 2), strides=(2, 2), kernel_initializer='he_normal', padding='same')(x) 
    shape_theta_x = K.int_shape(theta_x)
    phi_g = layers.Conv2D(inter_shape, (1, 1), kernel_initializer='he_normal', padding='same')(gating)
    upsample_g = layers.Conv2DTranspose(inter_shape, (3, 3), strides=(shape_theta_x[1] // shape_g[1], shape_theta_x[2] // shape_g[2]), kernel_initializer='he_normal', padding='same')(phi_g)
    concat_xg = layers.add([upsample_g, theta_x])
    act_xg = layers.Activation('relu')(concat_xg)
    psi = layers.Conv2D(1, (1, 1), kernel_initializer='he_normal', padding='same')(act_xg)
    sigmoid_xg = layers.Activation('sigmoid')(psi)
    shape_sigmoid = K.int_shape(sigmoid_xg)
    upsample_psi = layers.UpSampling2D(size=(shape_x[1] // shape_sigmoid[1], shape_x[2] // shape_sigmoid[2]))(sigmoid_xg) 
    upsample_psi = layers.Lambda(lambda x, repnum: K.repeat_elements(x, repnum, axis=3), arguments={'repnum': shape_x[3]})(upsample_psi)                          
    y = layers.multiply([upsample_psi, x])
    result = layers.Conv2D(shape_x[3], (1, 1), kernel_initializer='he_normal', padding='same')(y)
    attenblock = layers.BatchNormalization()(result)
    return attenblock
 
#
def gridattentionblock(theta_x, phi_g, in_channels, scope=None):
    with tf.name_scope(scope):
        kernal = (1, 1, 1, in_channels, in_channels)
        thetaW = weight_xavier_init(shape=kernal, n_inputs=kernal[0] * kernal[1] * kernal[2] * kernal[3],
                                    n_outputs=kernal[-1], activefunction='relu', variable_name=scope + 'thetaW')
        thetaB = bias_variable([kernal[-1]], variable_name=scope + 'thetaB')
        convtheta = conv3d(theta_x, thetaW) + thetaB

        phiW = weight_xavier_init(shape=kernal, n_inputs=kernal[0] * kernal[1] * kernal[2] * kernal[3],
                                  n_outputs=kernal[-1], activefunction='relu', variable_name=scope + 'phiW')
        phiB = bias_variable([kernal[-1]], variable_name=scope + 'phiB')
        convphi = conv3d(phi_g, phiW) + phiB

        f = resnet_Add(convtheta, convphi)
        f = tf.nn.relu(f)

        psiW = weight_xavier_init(shape=kernal, n_inputs=kernal[0] * kernal[1] * kernal[2] * kernal[3],
                                  n_outputs=kernal[-1], activefunction='relu', variable_name=scope + 'psiW')
        psiB = bias_variable([kernal[-1]], variable_name=scope + 'psiB')
        convpsi = conv3d(f, psiW) + psiB
        sofmax_psi_f = tf.nn.softmax(convpsi)
        return sofmax_psi_f

def conv_bn_relu_drop(x, kernal, phase, drop, image_z=None, height=None, width=None, scope=None):
    with tf.name_scope(scope):
        W = weight_xavier_init(shape=kernal, n_inputs=kernal[0] * kernal[1] * kernal[2] * kernal[3],
                               n_outputs=kernal[-1], activefunction='relu', variable_name=scope + 'conv_W')
        B = bias_variable([kernal[-1]], variable_name=scope + 'conv_B')
        conv = conv3d(x, W) + B
        conv = normalizationlayer(conv, is_train=phase, height=height, width=width, image_z=image_z, norm_type='group',
                                  G=20, scope=scope)
        conv = tf.nn.dropout(tf.nn.relu(conv), drop)
        return conv


def down_sampling(x, kernal, phase, drop, image_z=None, height=None, width=None, scope=None):
    with tf.name_scope(scope):
        W = weight_xavier_init(shape=kernal, n_inputs=kernal[0] * kernal[1] * kernal[2] * kernal[3],
                               n_outputs=kernal[-1],
                               activefunction='relu', variable_name=scope + 'W')
        B = bias_variable([kernal[-1]], variable_name=scope + 'B')
        conv = conv3d(x, W, 2) + B
        conv = normalizationlayer(conv, is_train=phase, height=height, width=width, image_z=image_z, norm_type='group',
                                  G=20, scope=scope)
        conv = tf.nn.dropout(tf.nn.relu(conv), drop)
        return conv


def non_local_block(x, compression=2, scope=None):
    """
    non_local_block form Non_local Neural NetWorks paper,hekaiming
    :param x:input image
    :param compression:channel reduce rato
    :param scope:name scope
    :return:
    """
    with tf.name_scope(scope):
        _, Z, H, W, C = x.get_shape().as_list()
        # step1
        kernal1 = (1, 1, 1, C, C // compression)
        thetaW = weight_xavier_init(shape=kernal1, n_inputs=kernal1[0] * kernal1[1] * kernal1[2] * kernal1[3],
                                    n_outputs=kernal1[-1], activefunction='relu', variable_name=scope + 'thetaW')
        thetaB = bias_variable([kernal1[-1]], variable_name=scope + 'thetaB')
        theta = conv3d(x, thetaW) + thetaB
        theta = tf.reshape(theta, [-1, Z * H * W, C // compression])

        phiW = weight_xavier_init(shape=kernal1, n_inputs=kernal1[0] * kernal1[1] * kernal1[2] * kernal1[3],
                                  n_outputs=kernal1[-1], activefunction='relu', variable_name=scope + 'phiW')
        phiB = bias_variable([kernal1[-1]], variable_name=scope + 'phiB')
        phi = conv3d(x, phiW) + phiB
        phi = tf.reshape(phi, [-1, Z * H * W, C // compression])
        phi = tf.transpose(phi, [0, 2, 1])
        # step2
        energy = tf.matmul(theta, phi)
        energy = tf.nn.softmax(energy)
        # step3
        gW = weight_xavier_init(shape=kernal1, n_inputs=kernal1[0] * kernal1[1] * kernal1[2] * kernal1[3],
                                n_outputs=kernal1[-1], activefunction='relu', variable_name=scope + 'gW')
        gB = bias_variable([kernal1[-1]], variable_name=scope + 'gB')
        g = conv3d(x, gW) + gB
        g = tf.reshape(g, [-1, Z * H * W, C // compression])
        # step4
        y = tf.matmul(energy, g)
        y = tf.reshape(y, [-1, Z, H, W, C // compression])
        kernal2 = (1, 1, 1, C // compression, C)
        yW = weight_xavier_init(shape=kernal2, n_inputs=kernal2[0] * kernal2[1] * kernal2[2] * kernal2[3],
                                n_outputs=kernal2[-1], activefunction='relu', variable_name=scope + 'yW')
        yB = bias_variable([kernal2[-1]], variable_name=scope + 'yB')
        y = conv3d(y, yW) + yB
        y = resnet_Add(x, y)
        return y
 
def proposed_non_local_block(x, compression=2, scope=None):
    
    with tf.name_scope(scope):
        _, Z, H, W, C = x.get_shape().as_list()
        # step1
        kernal1 = (1, 1, 1, C, C // compression)
        cnv1 = weight_xavier_init(shape=kernal1, n_inputs=kernal1[0] * kernal1[1] * kernal1[2] * kernal1[3],
                                    n_outputs=kernal1[-1], activefunction='relu', variable_name=scope + 'cnv1')
        cnv2 = bias_variable([kernal1[-1]], variable_name=scope + 'cnv2')
        cnv1_1 = conv3d(x, cnv1) + cnv2
        cnv1_1 = tf.reshape(cnv1_1, [-1, Z * H * W, C // compression])
		
		cnv3 = weight_xavier_init(shape=kernal1, n_inputs=kernal1[0] * kernal1[1] * kernal1[2] * kernal1[3],
                                    n_outputs=kernal1[-1], activefunction='relu', variable_name=scope + 'cnv3')
        cnv4 = bias_variable([kernal1[-1]], variable_name=scope + 'cnv4')
        cnv4_1 = conv3d(x, cnv3) + cnv4
        cnv4_1 = tf.reshape(cnv4_1, [-1, Z * H * W, C // compression])


        pcnv1 = weight_xavier_init(shape=kernal1, n_inputs=kernal1[0] * kernal1[1] * kernal1[2] * kernal1[3],
                                  n_outputs=kernal1[-1], activefunction='relu', variable_name=scope + 'pcnv1')
        pcnv2 = bias_variable([kernal1[-1]], variable_name=scope + 'pcv2')
        pcnv1_1 = conv3d(x, pcnv1) + pcnv2
        pcnv1_1 = tf.reshape(pcnv1_1, [-1, Z * H * W, C // compression])
        pcnv1_1 = tf.transpose(pcnv1_1, [0, 2, 1])
		
		
		pcnv3 = weight_xavier_init(shape=kernal1, n_inputs=kernal1[0] * kernal1[1] * kernal1[2] * kernal1[3],
                                  n_outputs=kernal1[-1], activefunction='relu', variable_name=scope + 'pcnv3')
        pcnv4 = bias_variable([kernal1[-1]], variable_name=scope + 'pcv4')
        pcnv4_1 = conv3d(x, pcnv3) + pcnv4
        pcnv4_1 = tf.reshape(pcnv4_1, [-1, Z * H * W, C // compression])
        pcnv4_1 = tf.transpose(pcnv4_1, [0, 2, 1])
        # step2
		
        
		
		energy1 = tf.matmul(cnv1_1, pcnv1_1)
        energy1 = tf.nn.softmax(energy1)
		
		energy2 = tf.matmul(cnv4_1, pcnv4_1)
        energy2 = tf.nn.softmax(energy2)
		energy= tf.matmul(energy1,energy2)
		
		energy
        # step3
        g1 = weight_xavier_init(shape=kernal1, n_inputs=kernal1[0] * kernal1[1] * kernal1[2] * kernal1[3],
                                n_outputs=kernal1[-1], activefunction='relu', variable_name=scope + 'g1')
        g2 = bias_variable([kernal1[-1]], variable_name=scope + 'g2')
        g1_1 = conv3d(x, g1) + g2
        g1_1 = tf.reshape(g1_1, [-1, Z * H * W, C // compression])
		
		g3 = weight_xavier_init(shape=kernal1, n_inputs=kernal1[0] * kernal1[1] * kernal1[2] * kernal1[3],
                                n_outputs=kernal1[-1], activefunction='relu', variable_name=scope + 'g3')
        g4 = bias_variable([kernal1[-1]], variable_name=scope + 'g4')
        g4_1 = conv3d(x, g3) + g4
        g4_1 = tf.reshape(g4_1, [-1, Z * H * W, C // compression])
		
        # step4
        y = tf.matmul(energy, g)
        y = tf.reshape(y, [-1, Z, H, W, C // compression])
        kernal2 = (1, 1, 1, C // compression, C)
        yW = weight_xavier_init(shape=kernal2, n_inputs=kernal2[0] * kernal2[1] * kernal2[2] * kernal2[3],
                                n_outputs=kernal2[-1], activefunction='relu', variable_name=scope + 'yW')
        yB = bias_variable([kernal2[-1]], variable_name=scope + 'yB')
        y = conv3d(y, yW) + yB
        y = resnet_Add(x, y)
		
        return y

#The 3 models operated at this stage are shown as separate functions.
 
def unet(input_size=(256, 256, 1)):
    inputs = Input(input_size)
    
    conv1 = Conv2D(16, (3, 3), activation='relu', padding='same')(inputs)
    conv1 = Conv2D(16, (3, 3), activation='relu', padding='same')(conv1)
  
    pool1 = MaxPooling2D(pool_size=(2, 2))(conv1)

    conv2 = Conv2D(32, (3, 3), activation='relu', padding='same')(pool1)
    conv2 = Conv2D(32, (3, 3), activation='relu', padding='same')(conv2)
    
    pool2 = MaxPooling2D(pool_size=(2, 2))(conv2)

    conv3 = Conv2D(64, (3, 3), activation='relu', padding='same')(pool2)
    conv3 = Conv2D(64, (3, 3), activation='relu', padding='same')(conv3)
    
    pool3 = MaxPooling2D(pool_size=(2, 2))(conv3)

    conv4 = Conv2D(128, (3, 3), activation='relu', padding='same')(pool3)
    conv4 = Conv2D(128, (3, 3), activation='relu', padding='same')(conv4)
    
    pool4 = MaxPooling2D(pool_size=(2, 2))(conv4)

    conv5 = Conv2D(128, (3, 3), activation='relu', padding='same')(pool4)
    conv5 = Conv2D(128, (3, 3), activation='relu', padding='same')(conv5)
   
    conv5 = non_local_block(conv5, 2, scope='nlb1')

    up6 = concatenate([Conv2DTranspose(256, (2, 2), strides=(2, 2), padding='same')(conv5), conv4], axis=3)
    conv6 = gridattentionblock(conv4, up6, 128)
    conv6 = Conv2D(128, (3, 3), activation='relu', padding='same')(up6)
    conv6 = Conv2D(128, (3, 3), activation='relu', padding='same')(conv6)
   

    up7 = concatenate([Conv2DTranspose(128, (2, 2), strides=(2, 2), padding='same')(conv6), conv3], axis=3)
    conv7 = gridattentionblock(conv3, up7, 64)
    conv7 = Conv2D(64, (3, 3), activation='relu', padding='same')(up7)
    conv7 = Conv2D(64, (3, 3), activation='relu', padding='same')(conv7)

    up8 = concatenate([Conv2DTranspose(64, (2, 2), strides=(2, 2), padding='same')(conv7), conv2], axis=3)
    conv8 = gridattentionblock(conv2, up8, 32)
    conv8 = Conv2D(32, (3, 3), activation='relu', padding='same')(up8)
    conv8 = Conv2D(32, (3, 3), activation='relu', padding='same')(conv8)

    up9 = concatenate([Conv2DTranspose(32, (2, 2), strides=(2, 2), padding='same')(conv8), conv1], axis=3)
    conv9 = gridattentionblock(conv1, up9, 16)
    conv9 = Conv2D(16, (3, 3), activation='relu', padding='same')(up9)
    conv9 = Conv2D(16, (3, 3), activation='relu', padding='same')(conv9)

    conv10 = Conv2D(1, (1, 1), activation='sigmoid')(conv9)

    return Model(inputs=[inputs], outputs=[conv10])

def unet+resnet(input_size=(256, 256, 1)):
    inputs = Input(input_size)
    
    conv1 = Conv2D(32, (3, 3), activation='relu', padding='same')(inputs)
    conv1 = Conv2D(32, (3, 3), activation='relu', padding='same')(conv1)
    conv1 = residual_block(conv1,32)
    pool1 = MaxPooling2D(pool_size=(2, 2))(conv1)

    conv2 = Conv2D(64, (3, 3), activation='relu', padding='same')(pool1)
    conv2 = Conv2D(64, (3, 3), activation='relu', padding='same')(conv2)
    conv2 = residual_block(conv2,64)
    pool2 = MaxPooling2D(pool_size=(2, 2))(conv2)

    conv3 = Conv2D(128, (3, 3), activation='relu', padding='same')(pool2)
    conv3 = Conv2D(128, (3, 3), activation='relu', padding='same')(conv3)
    conv3 = residual_block(conv3,128)
    pool3 = MaxPooling2D(pool_size=(2, 2))(conv3)

    conv4 = Conv2D(256, (3, 3), activation='relu', padding='same')(pool3)
    conv4 = Conv2D(256, (3, 3), activation='relu', padding='same')(conv4)
    conv4 = residual_block(conv4,256)
    pool4 = MaxPooling2D(pool_size=(2, 2))(conv4)

    conv5 = Conv2D(256, (3, 3), activation='relu', padding='same')(pool4)
    conv5 = Conv2D(256, (3, 3), activation='relu', padding='same')(conv5)
    conv5 = non_local_block(conv5, 2, scope='nlb1')

    up6 = concatenate([Conv2DTranspose(256, (2, 2), strides=(2, 2), padding='same')(conv5), conv4], axis=3)
    conv6 = gridattentionblock(conv5, up6, 128)
    conv6 = Conv2D(256, (3, 3), activation='relu', padding='same')(up6)
    conv6 = Conv2D(256, (3, 3), activation='relu', padding='same')(conv6)

    up7 = concatenate([Conv2DTranspose(128, (2, 2), strides=(2, 2), padding='same')(conv6), conv3], axis=3)
    conv7 = gridattentionblock(conv4, up7, 64)
    conv7 = Conv2D(128, (3, 3), activation='relu', padding='same')(up7)
    conv7 = Conv2D(128, (3, 3), activation='relu', padding='same')(conv7)

    up8 = concatenate([Conv2DTranspose(64, (2, 2), strides=(2, 2), padding='same')(conv7), conv2], axis=3)
    conv8 = gridattentionblock(conv3, up8, 32)
    conv8 = Conv2D(64, (3, 3), activation='relu', padding='same')(up8)
    conv8 = Conv2D(64, (3, 3), activation='relu', padding='same')(conv8)

    up9 = concatenate([Conv2DTranspose(32, (2, 2), strides=(2, 2), padding='same')(conv8), conv1], axis=3)
    conv9 = gridattentionblock(conv2, up9, 16)
    conv9 = Conv2D(32, (3, 3), activation='relu', padding='same')(up9)
    conv9 = Conv2D(32, (3, 3), activation='relu', padding='same')(conv9)

    conv10 = Conv2D(1, (1, 1), activation='sigmoid')(conv9)

    return Model(inputs=[inputs], outputs=[conv10])


def RNGU-NET(input_size=(256, 256, 1)):
    inputs = Input(input_size)
    
    conv1 = Conv2D(32, (3, 3), activation='relu', padding='same')(inputs)
    conv1 = Conv2D(32, (3, 3), activation='relu', padding='same')(conv1)
    conv1 = residual_block(conv1,32)
    pool1 = MaxPooling2D(pool_size=(2, 2))(conv1)

    conv2 = Conv2D(64, (3, 3), activation='relu', padding='same')(pool1)
    conv2 = Conv2D(64, (3, 3), activation='relu', padding='same')(conv2)
    conv2 = residual_block(conv2,64)
    pool2 = MaxPooling2D(pool_size=(2, 2))(conv2)

    conv3 = Conv2D(128, (3, 3), activation='relu', padding='same')(pool2)
    conv3 = Conv2D(128, (3, 3), activation='relu', padding='same')(conv3)
    conv3 = residual_block(conv3,128)
    pool3 = MaxPooling2D(pool_size=(2, 2))(conv3)

    conv4 = Conv2D(256, (3, 3), activation='relu', padding='same')(pool3)
    conv4 = Conv2D(256, (3, 3), activation='relu', padding='same')(conv4)
    conv4 = residual_block(conv4,256)
    pool4 = MaxPooling2D(pool_size=(2, 2))(conv4)

    conv5 = Conv2D(256, (3, 3), activation='relu', padding='same')(pool4)
    conv5 = Conv2D(256, (3, 3), activation='relu', padding='same')(conv5)
    conv5 = proposed_non_local_block(conv5, 2, scope='nlb1')

    up6 = concatenate([Conv2DTranspose(256, (2, 2), strides=(2, 2), padding='same')(conv5), conv4], axis=3)
    conv6 = gridattentionblock(conv5, up6, 128)
    conv6 = Conv2D(256, (3, 3), activation='relu', padding='same')(up6)
    conv6 = Conv2D(256, (3, 3), activation='relu', padding='same')(conv6)

    up7 = concatenate([Conv2DTranspose(128, (2, 2), strides=(2, 2), padding='same')(conv6), conv3], axis=3)
    conv7 = gridattentionblock(conv4, up7, 64)
    conv7 = Conv2D(128, (3, 3), activation='relu', padding='same')(up7)
    conv7 = Conv2D(128, (3, 3), activation='relu', padding='same')(conv7)

    up8 = concatenate([Conv2DTranspose(64, (2, 2), strides=(2, 2), padding='same')(conv7), conv2], axis=3)
    conv8 = gridattentionblock(conv3, up8, 32)
    conv8 = Conv2D(64, (3, 3), activation='relu', padding='same')(up8)
    conv8 = Conv2D(64, (3, 3), activation='relu', padding='same')(conv8)

    up9 = concatenate([Conv2DTranspose(32, (2, 2), strides=(2, 2), padding='same')(conv8), conv1], axis=3)
    conv9 = gridattentionblock(conv2, up9, 16)
    conv9 = Conv2D(32, (3, 3), activation='relu', padding='same')(up9)
    conv9 = Conv2D(32, (3, 3), activation='relu', padding='same')(conv9)

    conv10 = Conv2D(1, (1, 1), activation='sigmoid')(conv9)

    return Model(inputs=[inputs], outputs=[conv10])


dim = 256
X_train, y_train = getData(dim, flag = "train")
X_test, y_test = getData(dim)


X_train = np.array(X_train).reshape(len(X_train), dim, dim, 1)
y_train = np.array(y_train).reshape(len(y_train), dim, dim, 1)
X_test = np.array(X_test).reshape(len(X_test), dim, dim, 1)
y_test = np.array(y_test).reshape(len(y_test), dim, dim, 1)


print(X_train.shape, y_train.shape)
print(X_test.shape, y_test.shape)


i = 0
fig, axs = plt.subplots(nrows=2, ncols=2, figsize=(5, 5))
axs[0, 0].imshow(X_train[i], cmap='gray')
axs[0, 1].imshow(y_train[i], cmap='gray')
axs[1, 0].imshow(X_test[i], cmap='gray')
axs[1, 1].imshow(y_test[i], cmap='gray');


shape = (256, 256)

for i in testing_files:     
    imtest = cv2.imread(os.path.join(image_path, i))
    imtest = cv2.resize(imtest, shape)[:, :, 0]
    masktest = cv2.imread(os.path.join(mask_path, i))
    masktest = cv2.resize(masktest, shape)[:, :, 0]
    break
for i in training_files: 
    imtrain = cv2.imread(os.path.join(image_path, i.split("_mask")[0] + ".png"))
    imtrain = cv2.resize(imtrain, shape)[:, :, 0]
    masktrain = cv2.imread(os.path.join(mask_path, i + ".png"))
    masktrain = cv2.resize(masktrain, shape)[:, :, 0]
    break
'''----------------------------------------------------'''
fig, axs = plt.subplots(nrows=2, ncols=2, figsize=(5, 5))
axs[0, 0].imshow(imtrain, cmap='gray')
axs[0, 1].imshow(masktrain, cmap='gray')
axs[1, 0].imshow(imtest, cmap='gray')
axs[1, 1].imshow(masktest, cmap='gray');


assert X_train.shape == y_train.shape
assert X_test.shape == y_test.shape
images = np.concatenate((X_train, X_test), axis=0)
masks  = np.concatenate((y_train, y_test), axis=0)


def dice_coef(y_true, y_pred):
    y_true_f = K.flatten(y_true)
    y_pred_f = K.flatten(y_pred)
    intersection = K.sum(y_true_f * y_pred_f)
    return (2. * intersection + 1) / (K.sum(y_true_f) + K.sum(y_pred_f) + 1)

def dice_coef_loss(y_true, y_pred):
    return -dice_coef(y_true, y_pred)


metrics = [dice_coef, 'binary_accuracy', 
           tf.keras.metrics.Precision(), 
           tf.keras.metrics.Recall()]


model = unet(input_size=(512, 512, 1))
model.compile(optimizer=Adam(lr=1e-5), loss=dice_coef_loss,
                  metrics=metrics)
model.summary()


from keras.callbacks import ModelCheckpoint, LearningRateScheduler, EarlyStopping, ReduceLROnPlateau


weight_path="{}_weights.best.hdf5".format('cxr_reg')

checkpoint = ModelCheckpoint(weight_path, monitor='val_loss', verbose=1, 
                             save_best_only=True, mode='min', save_weights_only = True)

reduceLROnPlat = ReduceLROnPlateau(monitor='val_loss', factor=0.5, 
                                   patience=4, 
                                   verbose=1, mode='min', epsilon=0.0001, cooldown=2, min_lr=1e-6)
early = EarlyStopping(monitor="val_loss", 
                      mode="min", 
                      patience=35) # probably needs to be more patient, but kaggle time is limited
callbacks_list = [checkpoint, early, reduceLROnPlat]


from IPython.display import clear_output
from keras.optimizers import Adam 
from sklearn.model_selection import train_test_split


X_train, X_val, Y_train, Y_val = train_test_split((images-127.0)/127.0, 
                                                  (masks>127).astype(np.float32), 
                                                  test_size = 0.1, 
                                                  random_state = 2018)

X_train, X_test, Y_train, Y_test = train_test_split(X_train, Y_train, 
                                                    test_size = 0.1, 
                                                    random_state = 2018)


model.compile(optimizer=Adam(lr=1e-3), 
              loss=[dice_coef_loss], 
              metrics = metrics)


loss_history = model.fit(X_train, Y_train,
                         batch_size = 32, epochs = 50,
                         validation_data = (X_val, Y_val),
                         callbacks=callbacks_list)


fig, (ax1, ax2) = plt.subplots(1, 2, figsize = (10, 5))
ax1.plot(loss_history.history['loss'], '-', label = 'Loss')
ax1.plot(loss_history.history['val_loss'], '-', label = 'Validation Loss')
ax1.legend()

ax2.plot(100 * np.array(loss_history.history['binary_accuracy']), '-', 
         label = 'Accuracy')
ax2.plot(100 * np.array(loss_history.history['val_binary_accuracy']), '-',
         label = 'Validation Accuracy')
ax2.legend();


import os

os.environ["CUDA_DEVICE_ORDER"] = "PCI_BUS_ID"
os.environ["CUDA_VISIBLE_DEVICES"] = "1"
from tensorflow.python.client import device_lib

print(device_lib.list_local_devices())


pred_candidates = np.random.randint(1, X_test.shape[0], 10)
preds = model.predict(X_test)


plt.figure(figsize=(20, 10))

for i in range(0, 9, 3):
    plt.subplot(3, 3, i + 1)
    
    plt.imshow(np.squeeze(X_test[pred_candidates[i]]), cmap='gray')
    plt.xlabel("Base Image")
    
    
    plt.subplot(3, 3, i + 2)
    plt.imshow(np.squeeze(Y_test[pred_candidates[i]]), cmap='gray')
    plt.xlabel("Mask")
    
    plt.subplot(3, 3, i + 3)
    plt.imshow(np.squeeze(preds[pred_candidates[i]]), cmap='gray')
    plt.xlabel("Pridiction")


model.evaluate(X_test, Y_test)


import seaborn as sns
FP = len(np.where(preds - Y_test  == -1)[0])
FN = len(np.where(preds - Y_test  == 1)[0])
TP = len(np.where(preds + Y_test ==2)[0])
TN = len(np.where(preds + Y_test == 0)[0])
cmat = [[TP, FN], [FP, TN]]

plt.figure(figsize = (6,6))
sns.heatmap(cmat / np.sum(cmat), annot=True, fmt = '.2%', square=1,   linewidth=2.)
plt.xlabel("predictions")
plt.ylabel("real values")
plt.show()


Acc = (TP + TN) / (TP + FP + FN + TN)
Recall = TP / (TP + FN)
Precision = TP / (TP + FP)
Jaccard = TP / (TP + FP + FN)
F1_Score = (2 * Precision * Recall) / (Precision + Recall)
print(f'Acc = {Acc}')
print(f'Recall = {Recall}')
print(f'Precision = {Precision}')
print(f'Jaccard = {Jaccard}')
print(f'F1_Score = {F1_Score}')


def dice_coef_test(y_true, y_pred):
    y_true_f = y_true.flatten()
    y_pred_f = y_pred.flatten()
    union = np.sum(y_true_f) + np.sum(y_pred_f)
    if union==0: return 1
    intersection = np.sum(y_true_f * y_pred_f)
    return 2. * intersection / union


def get_metrics(loss_history):
    fig = plt.figure(figsize = (15,15))
    plt.subplot(2,2,1)
    plt.plot(loss_history.history["loss"], label = "training loss")
    plt.plot(loss_history.history["val_loss"], label = "validation loss")
    plt.title("Validation x Train: Cross entropy", fontsize=18, y=1)
    plt.legend()
    plt.xlabel("Epoch")
    plt.ylabel("Binary cross entropy")

    plt.subplot(2,2,2)
    plt.plot(loss_history.history["dice_coef"], label = "training dice coefficient")
    plt.plot(loss_history.history["val_dice_coef"], label = "validation dice coefficient")
    plt.title("Validation x Train: Cross entropy", fontsize=18, y=1)
    plt.legend()
    plt.xlabel("Epoch")
    plt.ylabel("Coeficiente Dice")
    
get_metrics(loss_history = loss_history)
